# Supplementary material for: Isolation of novel coregulatory protein networks associated with DNA-bound estrogen receptor alpha
Source: BMC Mol Biol. 2008 Oct 30;9:97. doi: 10.1186/1471-2199-9-97 (PMC2585101; doi:10.1186/1471-2199-9-97)
Supplement: Additional file 1 — ERα-interacting proteins isolated from agarose gel complexes. HeLa nuclear extracts were incubated with ERα-specific antibody and radiolabeled ERE-containing oligos in the absence or presence of purified ERα. Isolated proteins were subjected to trypsin digestion and mass spectrometry analysis. Peptide sequences were blasted against the SEQUEST database to identify the isolated proteins. Proteins identified in more than one independent experiment are grouped by cellular function and listed by gene name, accession number, and protein description. The number of independent experiments in which each protein was identified, the number of peptides isolated, and the percent of amino acid sequence identified are indicated. Data are compiled from 4 independent experiments. [file 1471-2199-9-97-S1.xls]

## Sheet: For Paper
Category	Gene Symbol	Accession Number	Protein Description	No. of independent experiments	Total No. of Peptides	% amino acid sequence identified
Cell adhesion and cytoskeleton
	ACTB	NP_001092	beta actin	3	80	65
	ACTC1	NP_005150	smooth muscle actin	2	65	47
	ACTG1	NP_001605	cytoskeletal gamma-actin	2	38	44
	ACTN1	NP_001093	actinin, alpha 1	2	133	49
	ACTN2	NP_001094	actinin, alpha 2	2	36	14
	ACTN3	NP_001095	actinin, alpha 3	2	23	9
	ACTN4	NP_004915	actinin, alpha 4	2	180	61
	ACTR1A	NP_005727	ARP1 (actin-related protein 1) homolog A, centractin alpha	2	25	42
	DCTN1	NP_004073	dynactin 1 isoform 1; p150, Glued (Drosophila) homolog	2	29	19
	EML2	NP_036287	echinoderm microtubule associated protein like 2	2	7	10
	GFAP	NP_002046	glial fibrillary acidic protein	2	6	3
	PLS3	NP_005023	plastin 3; T isoform	2	29	23
	TPM1	NP_000357	Tropomyosin 1 alpha	2	8	30
	TPM2	NP_998839	tropomyosin 2 (beta) isoform 1	2	11	16
	TPM3	NP_705935	Tropomyosin 3	2	25	41
	TPM4	NP_003281	Tropomyosin 4	2	15	17
	VIM	NP_003371	vimentin	2	7	12
Cell cycle
	CDK6	NP_001250	cyclin-dependent kinase 6; cell division protein kinase 6	2	6	16
	PPM1G	NP_002698	protein phosphatase 1G	2	9	13
	PPP2CB	NP_004147	protein phosphatase 2 , catalytic subunit, beta isoform	2	17	45
Chaperones
	CCT3	NP_005989	chaperonin containing TCP1, subunit 3 (gamma)	2	42	36
	CCT4	NP_006421	chaperonin containing TCP1, subunit 4 (delta)	2	28	28
	CCT5	NP_036205	chaperonin containing TCP1, subunit 5 (epsilon)	2	32	34
	CCT6A	NP_001753	chaperonin containing TCP1, subunit 6A (zeta 1)	2	38	34
	CDC37	NP_008996	CDC37 homolog	2	10	19
	FKBP4	NP_002005	FK506-binding protein 4; HSP binding immunophilin; peptidylprolyl cis-trans isomerase; rotamase	2	56	42
	HSP90AA1	NP_005339	heat shock 90kDa protein 1, alpha	2	99	41
	HSP90AB1	NP_031381	heat shock 90kDa protein 1, beta	3	125	53
	HSP90AB2P	NP_001014390	Heat shock protein HSP 90-beta (HSP 84)	2	8	17
	HSP90B1	NP_003290	tumor rejection antigen (gp96) 1	2	76	28
	HSPA1L	NP_005518	heat shock 70kDa protein 1-like; heat shock 70kD protein-like 1	2	59	27
	HSPA2	NP_068814	heat shock 70kDa protein 2	2	47	14
	HSPA4L	NP_055093	heat shock protein apg-1	2	56	30
	HSPA5	NP_005338	heat shock 70kDa protein 5 (glucose-regulated protein, 78kDa)	2	165	56
	HSPA6	NP_002146	heat shock 70kDa protein 6 (HSP70B')	2	35	15
	HSPA8	NP_694881	heat shock 70kDa protein 8; lipopolysaccharide-associated protein 1	2	143	65
	HSPA9	NP_004125	heat shock 70kD protein 9; p66-mortalin	2	56	32
	HSPB1	NP_001531	heat shock 27kDa protein 1	3	33	55
	HSPBP1	NP_036399	hsp70-interacting protein; Hsp70 binding protein	2	11	27
	HSPD1	NP_002147	chaperonin; mitochondrial matrix protein P1; heat shock 60kD protein 1	3	97	55
	HSPH1	NP_006635	heat shock 105kD	2	84	39
	HYOU1	NP_006380	oxygen regulated protein	2	79	32
	PDIA4	NP_004902	protein disulfide isomerase related protein (calcium-binding)	2	78	39
	PDIA6	NP_005733	protein disulfide isomerase-related protein	2	50	44
	STIP1	NP_006810	stress-induced-phosphoprotein 1 (Hsp70/Hsp90-organizing protein)	3	29	21
	TCP1	NP_110379	T-complex locus TCP-1	2	52	43
	UGCGL1	NP_064505	UDP-glucose ceramide glucosyltransferase-like 1	2	22	12
Chromatin modification
	ACTL6A	NP_004292	actin-like 6A isoform 1; BAF complex 53 kDa subunit	2	16	25
DNA Repair and Replication
	DDB1	NP_001914	damage-specific DNA binding protein 1	2	27	15
	MCM2	NP_004517	minichromosome maintenance protein 2; cyclin-like 1	2	16	13
	NAP1L1	NP_631946	Nucleosome assembly protein 1-like 1; HSP22-like protein interacting protein	3	45	38
	PCNA	NP_872590	proliferating cell nuclear antigen	3	18	37
	PRKDC	NP_008835	protein kinase, DNA-activated, catalytic polypeptide	2	36	4
	RECQL	NP_116559	RecQ protein-like isoform 1	2	11	9
	VCP	NP_009057	valosin-containing protein; yeast Cdc48p homolog	2	82	44
	XRCC6	NP_001460	thyroid-lupus autoantigen p70; ATP-dependent DNA helicase II	2	28	38
Enzymes
Acetyl-CoA Biosynthesis
	DLAT	NP_001922	dihydrolipoamide S-acetyltransferase (E2 component of pyruvate dehydrogenase complex)	2	23	25
Amino Acid Biosynthesis
	ASNS	NP_001664	asparagine synthetase	2	43	43
	CAD	NP_004332	carbamoylphosphate synthetase 2/aspartate transcarbamylase/dihydroorotase	2	60	14
	CPS1	NP_001866	carbamoyl-phosphate synthetase 1, mitochondrial	2	68	27
	CTH	NP_001893	cystathionase isoform 1; homoserine deaminase	2	24	34
	GOT1	NP_002070	aspartate aminotransferase 1	2	31	35
	PHGDH	NP_006614	3-phosphoglycerate dehydrogenase	2	21	21
	PSAT1	NP_478059	phosphoserine aminotransferase isoform 1	2	68	65
Electron transport
	DLD	NP_000099	dihydrolipoamide dehydrogenase precursor; E3 component of pyruvate dehydrogenase	2	12	14
	ERO1L	NP_055399	ERO1-like; ERO1 (S. cerevisiae)-like	2	17	29
	PGD	NP_002622	6-phosphogluconate dehydrogenase	2	12	19
Fatty Acid Biosynthesis
	ACCA	NP_942131	Acetyl-Coenzyme A carboxylase alpha	2	22	12
	FASN	NP_004095	fatty acid synthase	2	296	50
	GAPDH	NP_002037	glyceraldehyde-3-phosphate dehydrogenase	2	74	78
Glutathione synthesis
	GCLC	NP_001489	gamma-glutamylcysteine synthetase	2	11	10
Glycolysis
	ENO2	NP_001966	enolase 2	2	27	39
	PFKP	NP_002618	phosphofructokinase, platelet	2	25	25
	PKM2	NP_002645	pyruvate kinase 3 isoform 1; thyroid hormone-binding protein	2	29	34
Hydrolases
	ESD	NP_001975	esterase D/formylglutathione hydrolase	2	12	43
	KYNU	NP_003928	kynureninase (L-kynurenine hydrolase)	2	11	30
Kinases
	PDXK	NP_003672	pyridoxal kinase	2	28	46
Lipid synthesis & catabolism
	ACLY	NP_001087	ATP citrate lyase	2	29	13
	PAFAH1B2	NP_002563	platelet-activating factor acetylhydrolase, isoform Ib, beta subunit 30kDa	2	6	21
	PLA2G4A	NP_077734	phospholipase A2, group IVA	2	9	15
Metabolism
	6PGL	NP_036220	6-phosphogluconolactonase	3	14	21
	ABHD10	NP_060864	abhydrolase domain containing 10	2	8	28
	AHCY	NP_000678	S-adenosylhomocysteine hydrolase	2	58	38
	AKR1B1	NP_001619	aldo-keto reductase family 1, member B1	2	22	34
	ALDOA	NP_908930	Aldolase A, fructose-bisphosphatase	3	40	41
	ALDOC	NP_005156	Aldolase C, fructose-bisphosphate	3	9	17
	FAD1	NP_079483	flavin adenine dinucleotide synthetase isoform 1	2	13	12
	GANAB	NP_938148	Neutral alpha-glucosidase AB	2	42	22
	GNPDA1	NP_005462	glucosamine-6-phosphate deaminase 1; oscillin	2	20	56
	LAP3	NP_056991	leucine aminopeptidase; peptidase S	2	23	26
	MAT2A	NP_005902	methionine adenosyltransferase II, alpha	2	32	43
	ME1	NP_002386	pyruvic-malic carboxylase; malate dehydrogenase	2	18	27
	PGM3	NP_056414	phosphoglucomutase 3	2	10	26
	SHMT2	NP_005403	serine hydroxymethyltransferase 2 (mitochondrial)	2	41	34
	UAP1	NP_003106	UDP-N-acteylglucosamine pyrophosphorylase 1	2	19	20
Nucleotide biosynthesis & metabolism
	ATIC	NP_004035	5-aminoimidazole-4-carboxamide ribonucleotide formyltransferase/IMP cyclohydrolase; AICARFT/IMPCHASE	2	44	44
	IMPDH2	NP_000875	IMP (inosine monophosphate) dehydrogenase 2	2	13	23
	NT5DC1	NP_689942	5'-nucleotidase, cytosolic II-like 1 protein	2	13	31
Phosphatases
	PPA1	NP_066952	inorganic pyrophosphatase	3	12	22
	PPP2R4	NP_066954	regulatory subunit PR 53 of protein phosphatase 2A isoform b; PP2A, subunit B'	2	15	50
Polysaccharide biosynthesis
	MAT2B	NP_037415	methionine adenosyltransferase II, beta	2	17	38
Protein biosynthesis
	EEF1A1	NP_001393	eukaryotic translation elongation factor 1 alpha 1; CTCL tumor antigen	2	23	33
	EEF1B2	NP_066944	eukaryotic translation elongation factor eEF-1 beta	2	6	18
	EEF1G	NP_001395	eukaryotic translation elongation factor 1 gamma	2	25	42
	EIF4A1	NP_001407	eukaryotic translation initiation factor 4A, isoform 1	2	13	45
	EIF4A2	NP_001958	eukaryotic translation initiation factor 4A, isoform 2	2	15	21
	EPRS	NP_004437	glutamyl-prolyl tRNA synthetase	2	21	16
	GARS	NP_002038	glycyl-tRNA synthetase; Charcot-Marie-Tooth neuropathy, neuronal type, D	2	33	25
	GSPT1	NP_002085	G1 to S phase transition 1	2	16	25
	GSPT2	NP_060564	peptide chain release factor 3	2	19	13
	IARS	NP_002152	isoleucine-tRNA synthetase	2	20	12
	KIAA0664	NP_056044	KIAA0664 protein (hypothetical protein LOC 23277)	2	21	20
	LARS	NP_064502	leucyl-tRNA synthetase	2	47	24
	MARS	NP_004981	methionine-tRNA synthetase	2	10	13
	QARS	NP_005042	glutaminyl-tRNA synthetase	2	11	13
	RPS3	NP_000996	40S ribosomal protein S3	2	11	24
	VARS	NP_006286	valyl-tRNA synthetase 2	2	13	11
	WARS	NP_004175	tryptophanyl-tRNA synthetase isoform a; interferon-induced protein 53	2	36	34
Protein polymerization
	TTLL12	NP_055955	KIAA0153 protein (tubulin tyrosine ligase-like family, member 12)	2	6	8
	TUBA1A	NP_006000	tubulin, alpha 3; hum-a-tub1; hum-a-tub2	2	79	60
	TUBA1C	NP_116093	tubulin, alpha 6	2	76	55
	TUBA3C	NP_005992	tubulin, alpha 2 isoform 1	2	63	36
	TUBA4A	NP_005991	tubulin, alpha 1; testis-specific alpha tubulin	2	66	45
	TUBB6	NP_115914	tubulin beta MGC4083	2	37	23
Protein transport
	VPS35	NP_060676	vacuolar protein sorting 35	2	10	13
Proteolysis
	DPP9	NP_631898	dipeptidylpeptidase 9	2	9	8
	LTAH4	NP_000886	leukotriene A4 hydrolase	2	71	39
	NLN	NP_065777	neurolysin; neurotensin endopeptidase	2	13	17
	NPEPPS	NP_006301	aminopeptidase puromycin sensitive; metalloproteinase MP100	2	24	19
	SERPINB6	NP_004559	serine (or cysteine) proteinase inhibitor, clade B (ovalbumin), member 6	2	57	51
	THOP1	NP_003240	thimet oligopeptidase 1	2	26	16
TCA cycle
	CS	NP_004068	citrate synthase precursor, isoform a	2	76	48
	IDH1	NP_005887	isocitrate dehydrogenase 1 (NADP+), soluble; oxalosuccinate decarboxylase	2	50	43
	LDHA	NP_005557	Lactate dehydrogenase A	3	50	56
	LDHB	NP_002291	Lactate dehydrogenase B	3	84	60
	MDH1	NP_005908	cytosolic malate dehydrogenase	2	15	31
Transferase
	ANP32B	NP_006392	acidic (leucine-rich) nuclear phosphoprotein 32 family, member B	2	16	27
Intracellular trafficking
	CLTC	NP_004850	clathrin heavy chain 1	2	39	26
	CLTCL1	NP_001826	clathrin, heavy polypeptide-like 1 isoform a	2	7	3
	COPA	NP_004362	coatomer protein complex, subunit alpha; xenin	2	23	19
	COPB1	NP_057535	coatomer protein complex, subunit beta	2	14	17
	COPB2	NP_004757	coatomer protein complex, subunit beta 2 (beta prime)	2	12	15
Ion transport
	ANXA6	NP_001146	annexin VI isoform 1; calphobindin II; calelectrin	2	34	26
	ATP5B	NP_001677	ATP synthase, H+ transporting, mitochondrial F1 complex, beta subunit precursor	2	10	13
	ATP6V1A	NP_001681	ATPase, H+ transporting, lysosomal 70kD, V1 subunit A, isoform 1	2	35	43
	CLIC1	NP_001279	chloride intracellular channel 1; chloride channel ABP	2	24	52
	S100A9	NP_002956	S100 calcium-binding protein A9; calgranulin B	3	8	22
	VAT1	NP_006364	vesicle amine transport protein 1	2	16	19
Membrane-associated
	DSCR2	NP_982257	Down syndrome critical region protein 2 isoform b	2	8	20
Nuclear translocation
	CSE1L	NP_001307	CSE1 chromosome segregation 1-like protein isoform a; importin-alpha re-exporter; cellular apoptosis susceptibility protein	2	97	45
	IPO11	NP_057422	Ran binding protein 11	2	13	10
	IPO4	NP_078934	importin 4	2	14	16
	IPO9	NP_060555	importin 9	2	13	16
	KPNA4	NP_002259	karyopherin alpha 4; importin alpha 3; importin-alpha-Q1	2	10	22
	KPNB1	NP_002256	karyopherin beta 1; nuclear factor p97; importin 90	2	31	24
	RANBP5	NP_002262	karyopherin beta 3; Ran_GTP binding protein 5; importin beta-3 subunit	2	72	30
	TNPO1	NP_002261	transportin 1; karyopherin (importin) beta 2; M9 region interaction protein	2	27	19
	TPR	NP_003283	translocated promoter region (to activated MET oncogene); Tumor potentiating region	2	12	4
	VDP	NP_003706	vesicle docking protein p115; transcytosis-associated protein	2	12	7
	XPO1	NP_003391	exportin 1; CRM1, yeast, homolog;	2	64	42
	XPO1	NP_065801	exportin 5	2	44	22
	XPO7	NP_055839	exportin 7; RAN binding protein 16	2	28	16
	XPOT	NP_009166	tRNA exportin; exportin-T	2	16	14
Oxidative stress response
	GSS	NP_000169	glutathione synthetase	2	15	20
	P4HB	NP_000909	prolyl 4-hydroxylase, beta subunit; v-erb-a avian erythroblastic leukemia viral oncogene homolog 2-like; disulfide isomerase; thyroid hormone-binding protein p55; glutathione-insulin transhydrogenase	3	21	23
	PRDX4	NP_006397	thioredoxin peroxidase	3	18	37
	PRDX6	NP_004896	peroxiredoxin 6; antioxidant protein 2; non-selenium glutathione peroxidase; acidic calcium-independent phospholipase A2	3	36	47
	PRDX6	NP_054817	peroxiredoxin 3 isoform b; antioxidant protein 1; thioredoxin-dependent peroxide reductase precursor	2	10	25
	SOD1	NP_000445	superoxide dismutase 1, soluble (amyotrophic lateral sclerosis 1 (adult)); Cu/Zn superoxide dismutase	3	23	59
	TTN	NP_596869	titin isoform N2-A; connectin; CMH9, included; cardiomyopathy, dilated 1G (autosomal dominant)	2	6	0.2
	TXNRD1	NP_877393	thioredoxin reductase 1; KM-102-derived reductase-like factor; thioredoxin reductase GRIM-12	3	79	50
RNA-associated
	AARS	NP_001596	alanyl-tRNA synthetase	2	41	24
	ACO1	NP_002188	aconitase 1; iron-responsive element binding protein 1	2	8	10
	ASCC3L1	NP_054733	U5 snRNP-specific protein, 200-KD	2	8	3
	C1QBP	NP_001203	complement component 1, q subcomponent binding protein precursor; hyaluronan-binding protein 1; splicing factor SF2-associated protein	2	45	53
	HNRPD	NP_002129	heterogeneous nuclear ribonucleoprotein D (AU-rich element RNA-binding protein 1, 37kD)	2	17	23
	LRPPRC	NP_573566	leucine-rich PPR motif-containing protein	2	39	20
	PABPC1	NP_002559	poly(A) binding protein, cytoplasmic 1	2	8	15
	PTBP1	NP_002810	polypyrimidine tract-binding protein 1 isoform a; heterogeneous nuclear ribonucleoprotein polypeptide I	2	33	48
	SF3B3	NP_036558	splicing factor 3b, subunit 3, 130kDa; spliceosome-associated protein 130	2	14	10
SET complex
	ANP32A	NP_006296	acidic (leucine-rich) nuclear phosphoprotein 32 family, member A; inhibitor-1 of protein phosphatase-2A; mapmodulin; pp32	2	6	19
	NME1	NP_000260	nucleoside-diphosphate kinase; non-metastatic cells, protein (NM23) expressed in; c-myc transcription factor	2	8	30
	SET	NP_003002	SET translocation (myeloid leukemia-associated); inhibitor-2 of protein phosphatase-2A	3	38	37
Signal Transduction
	ANXA3	NP_005130	annexin A3; calcimedin 35-alpha; Annexin III (lipocortin III);	2	22	23
	ARHGDIA	NP_004300	Rho GDP dissociation inhibitor (GDI) alpha	2	12	47
	CAP1	NP_006358	adenylyl cyclase-associated protein	2	17	27
	CDC42	NP_001782	cell division cycle 42 isoform 1; GTP-binding protein, 25kD	2	11	33
	COPS2	NP_004227	thyroid receptor interacting protein 15	2	13	12
	ECGF1	NP_001944	endothelial cell growth factor 1 (platelet-derived); thymidine phosphorylase; gliostatin	2	9	11
	GDI1	NP_001484	GDP dissociation inhibitor 1; mental retardation, X-linked 41; mental retardation, X-linked 48; rab GDP-dissociation inhibitor, alpha	2	14	27
	GNB2L1	NP_006089	guanine nucleotide binding protein (G protein), beta polypeptide 2-like 1	2	9	27
	HDGF	NP_004485	hepatoma-derived growth factor (high-mobility group protein 1-like)	3	13	31
	IPO7	NP_006382	importin 7; RAN-binding protein 7	2	34	17
	IQGAP1	NP_003861	IQ motif containing GTPase activating protein 1; rasGAP-like with IQ motifs	2	12	5
	PBEF1	NP_005737	pre-B-cell colony enhancing factor 1 isoform a	2	13	27
	PDIA3	NP_005304	protein disulfide isomerase-associated 3 precursor	2	8	10
	PP2R5C	NP_848701	gamma isoform of regulatory subunit B56, protein phosphatase 2A isoform b	2	6	11
	PPP2R1B	NP_859050	beta isoform of regulatory subunit A, protein phosphatase 2 isoform b; PP2A, subunit A	2	19	21
	PPP2R5D	NP_851307	delta isoform of regulatory subunit B56, protein phosphatase 2A isoform 2;PP2A, B subunit, B' delta isoform; PP2A, B subunit	2	15	21
	PRMT1	NP_938075	HMT1 hnRNP methyltransferase-like 2 isoform 2	2	19	30
	RANGAP1	NP_002874	Ran GTPase activating protein 1	2	27	26
	RHOA	NP_001655	ras homolog gene family, member A	2	12	41
	RHOC	NP_786886	ras homolog gene family, member C	2	12	53
	S100A6	NP_055439	S100 calcium-binding protein A6; calcyclin	2	15	64
	STRAP	NP_009109	serine/threonine kinase receptor associated protein; unr-interacting protein	2	26	38
	TXNL1	NP_004777	thioredoxin-like 1; thioredoxin-related 32 kDa protein	2	9	37
	YWHAB	NP_647539	tyrosine 3-monooxygenase/tryptophan 5-monooxygenase activation protein, beta polypeptide; 14-3-3 protein beta/alpha	2	13	28
Transcription regulation
	AIP	NP_003968	aryl hydrocarbon receptor interacting protein; HBV-X associated protein	2	8	21
	BASP1	NP_006308	brain abundant, membrane attached signal protein 1; brain acid-soluble protein 1; neuronal axonal membrane protein NAP-22	2	5	28
	CAND1	NP_060918	TIP120 protein	2	15	11
	CSDE1	NP_009089	NRAS-related gene	2	6	6
	ENO1	NP_001419	enolase 1; MYC promoter-binding protein 1; tau-crystallin; phosphopyruvate hydratase	2	24	37
	ESR1	NP_000116	estrogen receptor 1; estrogen receptor 1 (alpha)	2	76	53
	GTF2I	NP_127492	general transcription factor II, i isoform 1; Bruton tyrosine kinase-associated protein 135; Williams-Beuren syndrome chromosome region 6	2	27	18
	HMGB1	NP_002119	high-mobility group box 1; high mobility group box 1; high-mobility group (nonhistone chromosomal) protein 1	2	14	22
	MCM6	NP_005906	minichromosome maintenance protein 6	2	19	12
	MCM7	NP_005907	minichromosome maintenance protein 7 ; homolog of S. cerevisiae Cdc47	2	14	12
	PPP2R1A	NP_055040	Serine/threonine protein phosphatase 2A, 65 KDA regulatory subunit A, alpha isoform; PP2A, subunit A,	2	35	33
	PRMT5	NP_006100	protein arginine methyltransferase 5	2	9	14
	PSMC3	NP_002795	proteasome 26S ATPase subunit 3; Tat-binding protein 1;	2	37	38
	RBBP4	NP_005601	retinoblastoma binding protein 4; MSI1 protein homolog; chromatin assembly factor/CAF-1 p48 subunit	2	19	26
	RBBP7	NP_002884	retinoblastoma binding protein 7; G1/S transition control protein-binding protein RbAp46; retinoblastoma-binding protein RbAp46	2	14	25
	RUVBL1	NP_003698	TATA binding protein interacting protein 49 kDa; RuvB (E coli homolog)-like 1	2	32	38
	RUVBL2	NP_006657	RuvB-like 2; erythrocyte cytosolic protein, 51-KD; TBP-interacting protein, 48-KD; Reptin52; RuvB (E coli homolog)-like 2	2	24	27
	SND1	NP_055205	staphylococcal nuclease domain containing 1; EBNA-2 co-activator (100kD); EBNA2 coactivator p100	2	14	13
	TRIM16	NP_006461	tripartite motif-containing 16; estrogen-responsive B box protein	2	12	17
	TRIM28	NP_005753	tripartite motif-containing 28 protein; KRAB-associated protein 1; transcriptional intermediary factor 1-beta; nuclear corepressor KAP-1	2	23	21
Ubiquitin-dependent protein catabolism
	COPE	NP_009194	epsilon subunit of coatomer protein complex isoform a	2	6	18
	COPS3	NP_003644	COP9 constitutive photomorphogenic homolog subunit 3; JAB1-containing signalosome subunit 3	2	12	18
	COPS4	NP_057213	COP9 signalosome subunit 4	2	13	23
	COPS5	NP_006828	COP9 signalosome subunit 5; Jun activation domain-binding protein	2	6	13
	CUL4A	NP_003580	cullin 4A	2	8	9
	EIF3M	NP_006351	dendritic cell protein	2	11	29
	POH1	NP_005796	26S proteasome-associated pad1 homolog	2	21	42
	PSMA1	NP_683877	proteasome alpha 1 subunit isoform 1; macropain subunit nu	2	31	57
	PSMA2	NP_002778	proteasome alpha 2 subunit; proteasome subunit HC3; proteasome component C3; macropain subunit C3	2	33	65
	PSMA3	NP_002779	proteasome alpha 3 subunit isoform 1; proteasome subunit C8; macropain subunit C8	2	12	21
	PSMA4	NP_002780	proteasome alpha 4 subunit; proteasome component C9; proteasome subunit HC9; proteasome subunit L; macropain subunit C9	2	24	56
	PSMA5	NP_002781	proteasome alpha 5 subunit; proteasome component 5; macropain subunit zeta; macropain zeta chain	2	24	51
	PSMA6	NP_002782	proteasome alpha 6 subunit; macropain subunit iota; prosomal P27K protein	2	26	39
	PSMA7	NP_689468	proteasome alpha 7 subunit isoform 2; proteasome subunit RC6-1; proteasome subunit XAPC7	2	19	40
	PSMB1	NP_002784	proteasome beta 1 subunit; proteasome subunit HC5; proteasome component C5; macropain subunit C5; proteasome gamma chain	2	40	58
	PSMB2	NP_002785	proteasome beta 2 subunit; proteasome subunit, beta type, 2; macropain subunit C7-I	2	30	53
	PSMB3	NP_002786	proteasome beta 3 subunit; proteasome theta chain; proteasome chain 13; proteasome component C10-II	2	21	43
	PSMB4	NP_002787	proteasome beta 4 subunit; proteasome subunit HsN3; proteasome beta chain; macropain beta chain; proteasome chain 3	2	27	46
	PSMB5	NP_002788	proteasome beta 5 subunit; proteasome subunit, beta type, 5; proteasome subunit X; proteasome subunit MB1;macropain epsilon chain	2	29	53
	PSMB6	NP_002789	proteasome beta 6 subunit; proteasome subunit Yproteasome subunit delta; macropain delta chain	2	15	30
	PSMB7	NP_002790	proteasome beta 7 subunit proprotein; proteasome subunit Z; macropain chain Z	2	24	55
	PSMC1	NP_002793	proteasome 26S ATPase subunit 1; 26S protease regulatory subunit 4	2	25	22
	PSMC2	NP_002794	proteasome 26S ATPase subunit 2; mammalian suppressor of sgv-1 of yeast; protease 26S subunit 7	2	31	30
	PSMC4	NP_694546	proteasome 26S ATPase subunit 4 isoform 2; protease 26S subunit 6; Tat-binding protein 7; MB67 interacting protein	2	34	46
	PSMC5	NP_002796	proteasome 26S ATPase subunit 5; thyroid receptor interactor 1; proteasome subunit p45; MSUG1 protein; Tat-binding protein homolog 10	2	29	29
	PSMC6	NP_002797	proteasome 26S ATPase subunit 6; conserved ATPase domain protein 44; proteasome subunit p42; 26S protease regulatory subunit S10B	2	17	23
	PSMD1	NP_002798	proteasome 26S non-ATPase subunit 1;26S proteasome subunit p112	2	63	48
	PSMD11	NP_002806	proteasome 26S non-ATPase subunit 11; 26S proteasome regulatory subunit 9	2	42	39
	PSMD12	NP_002807	proteasome 26S non-ATPase subunit 12 isoform 1; 26S proteasome regulatory subunit p55	2	25	31
	PSMD13	NP_002808	proteasome 26S non-ATPase subunit 13 isoform 1; 26S proteasome subunit p40.5; 26S proteasome regulatory subunit S11	2	28	38
	PSMD2	NP_002799	proteasome 26S non-ATPase subunit 2; tumor necrosis factor receptor-associated protein 2; 55.11 protein; 26S proteasome subunit p97	2	83	39
	PSMD5	NP_005038	proteasome 26S non-ATPase subunit 5; 26S protease subunit S5 basic; 26S proteasome subunit S5B	2	30	34
	PSMD6	NP_055629	proteasome regulatory particle subunit p44S10	2	24	21
	PSMD7	NP_002802	proteasome 26S non-ATPase subunit 7; Moloney leukemia virus-34 proviral integration homolog; proteasome subunit p40; 26S proteasome regulatory subunit S12	2	27	35
	PSME3	NP_005780	proteasome activator subunit 3 isoform 1; Ki nuclear autoantigen; Ki antigen; proteasome activator 28-gamma; 11S regulator complex gamma subunit; activator of multicatalytic protease subunit 3	3	23	28
	UBC	NP_066289	Ubiquitin C	2	8	21
	UBE1	NP_003325	ubiquitin-activating enzyme E1; A1S9T and BN75 temperature sensitivity complementing	2	139	49
	UBE4B	NP_006039	ubiquitination factor E4B; homologous to yeast UFD2; homozygously deleted in neuroblastoma-1; ubiquitin-fusion degradation protein 2	2	19	15
	UBR4	NP_065816	retinoblastoma-associated factor 600	2	82	20
	UCHL5	NP_057068	ubiquitin C-terminal hydrolase UCH37; ubiquitin carboxyl-terminal esterase L5	2	7	20
	USP14	NP_005142	ubiquitin specific protease 14	2	11	28
	USP7	NP_003461	ubiquitin specific protease 7 (herpes virus-associated)	2	9	7
